# Supplementary material for: An emissions-socioeconomic inventory of Chinese cities
Source: Sci Data. 2019 Feb 26;6:190027. doi: 10.1038/sdata.2019.27 (PMC6390707; doi:10.1038/sdata.2019.27)
Supplement: Supplementary file 1 [file sdata201927-isa1.zip]

Archive with 3 entries (3 files):
- i_Investigation.txt
- s_Guan558A_study.txt
- a_Guan558A_assay.txt
