# Supplementary material for: An emissions-socioeconomic inventory of Chinese cities
Source: Sci Data. 2019 Feb 26;6:190027. doi: 10.1038/sdata.2019.27 (PMC6390707; doi:10.1038/sdata.2019.27)
Supplement: Supplementary file 1 [file sdata201927-isa1.zip › i_Investigation.txt]

# Investigation File generated for Scientific Data with Investigation File Authoring Tool version 0.1.0 on 24/01/2019 - This metadata file is CC0
ONTOLOGY SOURCE REFERENCE
Term Source Name	GAZ	ERO	EFO	OBI	ENVO
Term Source File	http://data.bioontology.org/ontologies/GAZ	http://data.bioontology.org/ontologies/ERO	http://data.bioontology.org/ontologies/EFO	http://data.bioontology.org/ontologies/OBI	http://data.bioontology.org/ontologies/ENVO
Term Source Version	$Revision: 1.512 $	2013-08-02	2.103	2014-08-18	
Term Source Description	Gazetteer	Eagle-I Research Resource Ontology	Experimental Factor Ontology	Ontology for Biomedical Investigations	Environment Ontology
INVESTIGATION
Investigation Identifier
Investigation Title
Investigation Description
Investigation Submission Date
Investigation Public Release Date
INVESTIGATION PUBLICATIONS
Investigation PubMed ID
Investigation Publication DOI
Investigation Publication Author List
Investigation Publication Title
Investigation Publication Status
Investigation Publication Status Term Accession Number
Investigation Publication Status Term Source REF
INVESTIGATION CONTACTS
Investigation Person Last Name
Investigation Person Mid Initials
Investigation Person First Name
Investigation Person Address
Investigation Person Phone
Investigation Person Fax
Investigation Person Email
Investigation Person Affiliation
Investigation Person Roles
Investigation Person Roles Term Accession Number
Investigation Person Roles Term Source REF
STUDY
Study Identifier	10.1038/sdata.2019.27
Study Title	An emissions-socioeconomic inventory of Chinese cities
Study Submission Date	27/09/2018
Study Public Release Date	26/02/2019
Study Description	http://www.nature.com/articles/sdata201927#abstract
Study File Name	s_Guan558A_study.txt
Comment[Subject Keywords]	//;///;//
Comment[Manuscript Licence]	CC BY-4.0
Comment[Experimental Metadata Licence]	CC0
Comment[Supplementary Information File Name]		Supplementary Information
Comment[Supplementary Information File Type]	x-zip-compressed	vnd.openxmlformats-officedocument.wordprocessingml.document
Comment[Supplementary Information File URL]	http://www.nature.com/articles/sdata201927#supplementary-information	http://www.nature.com/articles/sdata201927#supplementary-information
Comment[Data Repository]	figshare
Comment[Data Record Accession]	doi:10.6084/m9.figshare.c.4237544.v1
Comment[Data Record URI]	https://doi.org/10.6084/m9.figshare.c.4237544.v1
STUDY DESIGN DESCRIPTORS
Study Design Type	modeling and simulation objective	source-based data analysis objective	time series design	data integration objective
Study Design Type Term Accession Number	ERO:0100102	ERO:0100121	http://www.ebi.ac.uk/efo/EFO_0001779	ERO:0100092
Study Design Type Term Source REF	ERO	ERO	EFO	ERO
STUDY PUBLICATIONS
Study PubMed ID	""
Study Publication DOI	doi:10.1126/sciadv.aaq0390
Study Publication Author List	""
Study Publication Title	""
Study Publication Status	published
Study Publication Status Term Accession Number	
Study Publication Status Term Source REF	
STUDY FACTORS
Study Factor Name	geographic location
Study Factor Type	geographic location
Study Factor Type Term Accession Number	GAZ:00000448
Study Factor Type Term Source REF	OBI
STUDY ASSAYS
Study Assay Measurement Type	carbon dioxide emission
Study Assay Measurement Type Term Accession Number	ENVO:01000770
Study Assay Measurement Type Term Source REF	ENVO
Study Assay Technology Type	computational modeling technique
Study Assay Technology Type Term Accession Number	ERO:0001251
Study Assay Technology Type Term Source REF	ERO
Study Assay Technology Platform	""
Study Assay File Name	a_Guan558A_assay.txt
STUDY PROTOCOLS
Study Protocol Name	Source data collection	Emission calculation and inventory construction	Socioeconomic indexes	Activity data collection
Study Protocol Type	information acquisition	data transformation	data transformation	data transformation
Study Protocol Type Term Accession Number	OBI:0600013	OBI:0200000	OBI:0200000	OBI:0200000
Study Protocol Type Term Source REF	OBI	ERO	ERO	ERO
Study Protocol Description				
Study Protocol URI	""	""	""	""
Study Protocol Version				
Study Protocol Parameters Name	""	""	""	""
Study Protocol Parameters Name Term Accession Number	""	""	""	""
Study Protocol Parameters Name Term Source REF	""	""	""	""
Study Protocol Components Name	""	""	""	""
Study Protocol Components Type	""	""	""	""
Study Protocol Components Type Term Accession Number	""	""	""	""
Study Protocol Components Type Term Source REF	""	""	""	""
STUDY CONTACTS
Study Person Last Name	Shan	Liu	Liu	Shao	Guan
Study Person First Name	Yuli	Jianghua	Zhu	Shuai	Dabo
Study Person Mid Initials					
Study Person Email	""	""	""	shao.shuai@shufe.edu.cn	dabo.guan@uea.ac.uk
Study Person Phone					
Study Person Fax					
Study Person Address					
Study Person Affiliation	Water Security Research Centre and School of International Development, University of East Anglia, Norwich NR4 7TJ, UK	School of Urban and Regional Science, Shanghai University of Finance and Economics, Shanghai 200433, China	Water Security Research Centre and School of International Development, University of East Anglia, Norwich NR4 7TJ, UK	School of Urban and Regional Science, Shanghai University of Finance and Economics, Shanghai 200433, China	Water Security Research Centre and School of International Development, University of East Anglia, Norwich NR4 7TJ, UK
Study Person Roles					
Study Person Roles Term Accession Number					
Study Person Roles Term Source REF					
Comment[Study Person ORCID]	0000-0002-5215-8657			0000-0002-9525-6310	0000-0003-3773-3403
Comment[Funder]					
Comment[FundRef ID]					
Comment[Funder Term Source REF]					
Comment[Grant Identifier]					
