# Supplementary material for: An emissions-socioeconomic inventory of Chinese cities
Source: Sci Data. 2019 Feb 26;6:190027. doi: 10.1038/sdata.2019.27 (PMC6390707; doi:10.1038/sdata.2019.27)
Supplement: Supplementary file 1 [file sdata201927-isa1.zip › s_Guan558A_study.txt]

Source Name	Characteristics[geographical location]	Term Source REF	Term Accession Number	Characteristics[environment type]	Term Source REF	Term Accession Number	Protocol REF	Sample Name	Factor Value[geographic location]
China city statistical yearbook	China	GAZ	GAZ:00002845	manufacturing process	ENVO	ENVO:01000993	Source data collection	China city-level emissions inventory, 2010	182 Chinese cities
China city statistical yearbook	China	GAZ	GAZ:00002845	city	ENVO	ENVO:00000856	Source data collection	China city-level socioeconomic inventory, 2010	182 Chinese cities
China city statistical yearbook	China	GAZ	GAZ:00002845	city	ENVO	ENVO:00000856	Source data collection	China city-level energy inventory, 2010	182 Chinese cities
