# Supplementary material for: An emissions-socioeconomic inventory of Chinese cities
Source: Sci Data. 2019 Feb 26;6:190027. doi: 10.1038/sdata.2019.27 (PMC6390707; doi:10.1038/sdata.2019.27)
Supplement: Supplementary file 1 [file sdata201927-isa1.zip › a_Guan558A_assay.txt]

Sample Name	Protocol REF	Protocol REF	Assay Name	Raw Data File	Comment[Data Repository]	Comment[Data Record Accession]	Comment[Data Record URI]
China city-level emissions inventory, 2010	Emission calculation and inventory construction		Emission data of the 182 Chinese cities; fossil fuel-related emissions; cement process emissions	China city-level emissions inventory, 2010.xlsx	figshare	10.6084/m9.figshare.c.4237544.v1	https://doi.org/10.6084/m9.figshare.c.4237544.v1
China city-level socioeconomic inventory, 2010	Socioeconomic indexes		socioeconomic indexes of the 182 Chinese cities	China city-level socioeconomic inventory, 2010.xlsx	figshare	10.6084/m9.figshare.c.4237544.v1	https://doi.org/10.6084/m9.figshare.c.4237544.v1
China city-level energy inventory, 2010	Emission calculation and inventory construction	Activity data collection	Energy data of the 182 Chinese cities	China city-level energy inventory, 2010.xlsx	figshare	10.6084/m9.figshare.c.4237544.v1	https://doi.org/10.6084/m9.figshare.c.4237544.v1
